# Supplementary material for: Ecological plasticity to ions concentration determines genetic response and dominance of Anopheles coluzzii larvae in urban coastal habitats of Central Africa
Source: Sci Rep. 2021 Aug 4;11:15781. doi: 10.1038/s41598-021-94258-6 (PMC8338965; doi:10.1038/s41598-021-94258-6)
Supplement: Supplementary file 2 — Supplementary Information 2. [file 41598_2021_94258_MOESM2_ESM.xlsx]

## Sheet:  Table S1
Ecological plasticity to ions concentration determines genetic response and dominance of Anopheles coluzzii larvae in urban coastal habitats of Central Africa.
Running title: Coastal urban adaptation of Anopheles coluzzii.
Authors
Neil M. Longo-Pendy1, Billy Tene-Fossog1, Robert E. Tawedi2, Ousman Akone-Ella1, Celine Toty3, Nil Rahola3, Jean-Jacques Braun2, 4, 5, Nicolas Berthet1, 6, Pierre Kengne1, 3, Carlo Costantini3 & Diego Ayala1, 3, &
Affiliations
1 CIRMF, Franceville, Gabon.
2 Institut de Recherches Géologiques et Minières / Centre de Recherches Hydrologiques, Yaoundé, Cameroon.
3 MIVEGEC, Univ Montpellier, CNRS, IRD, Montpellier, France
4 Géosciences Environnement Toulouse, Université de Toulouse, CNRS, IRD, Toulouse, France.
5 International Joint Laboratory DYCOFAC, IRGM-UY1-IRD, BP 1857, Yaoundé, Cameroon.
6 Institut Pasteur, Unité Environnement et Risque Infectieux, Cellule d’Intervention Biologique d’Urgence, Paris, France
Table S1: Summary of the characteristics for each breeding site
Country	Locality	Habitat	Breeding site	Longitude	Latitude	Altitude	An. coluzzii	An. gambiae	hybrids	Typology	Permanent	Density	Surface	Depth	Vegetation	Turbidity	Culex	Temperature	pH	Conductivity	Oxygen	Salinity	Alcalinity	Na	NH4	K	Mg	Ca	F	Cl	NO3	PO4	SO4	HCO3	Cations	Anions	Percent
Cameroon	Douala	Urban	Ndog_01	9.7507	4.0530	49	33	0	0	1	0	0	0.18	8	0.00	2	FALSE	26.5	6.87	20	84	0	121.01	0.62	0.05	0.50	0.12	2.84	0.05	0.59	0.00	0.00	1.620	7.38	193.99	173.69	5.52
Cameroon	Douala	Urban	Ndog_02	9.7503	4.0533	50	40	0	0	1	1	0	0.72	12	0.00	1	FALSE	27.0	8.39	69	86	0	709.36	4.47	0.64	1.80	0.63	11.47	0.06	4.23	2.09	0.00	1.87	43.27	900.24	903.97	-0.21
Cameroon	Douala	Urban	Ndog_03	9.7505	4.0534	21	10	0	0	2	0	1	0.12	8	0.00	1	FALSE	26.9	7.72	162	83	0	1054.08	0.65	0.14	1.42	1.03	19.18	0.06	0.37	0.37	0.00	0.98	64.30	1114.36	1093.58	0.94
Cameroon	Douala	Urban	Ndog_04	9.7519	4.0517	46	40	0	0	2	0	0	0.07	10	0.10	3	FALSE	27.8	6.65	73	72	0	793.01	0.57	0.09	1.40	0.65	13.93	0.04	0.60	0.00	0.11	0.86	48.37	813.77	833.2	-1.18
Cameroon	Douala	Urban	Yasa_01	9.8150	4.0038	42	21	13	0	1	0	0	0.42	8	0.10	2	FALSE	32.8	9.42	101	88	0	391.23	0.50	0.01	1.38	0.63	13.98	0.04	0.43	0.00	0.00	0.72	23.87	807.27	416.14	31.97
Cameroon	Douala	Urban	Yasa_02	9.8152	4.0045	36	3	1	1	2	0	1	0.34	9	0.00	3	FALSE	30.8	8.05	62	83	0	480.19	0.93	0.08	0.77	0.37	5.56	0.06	0.47	0.00	0.00	2.93	29.29	373.00	557.04	-19.79
Cameroon	Douala	Urban	Yasa_03	9.8160	4.0043	37	7	2	1	3	0	2	0.92	6	0.05	1	TRUE	31.2	7.03	474	88	0.2	559.02	5.29	1.46	30.69	3.10	26.01	0.07	1.05	0.62	0.00	2.75	34.10	2649.42	659.66	60.13
Cameroon	Douala	Urban	Bbga_01	9.5755	4.1065	16	10	0	0	2	0	1	0.98	12	0.03	1	TRUE	29.2	6.88	29	81	0	257.01	1.60	0.19	1.88	3.69	9.82	0.08	0.65	0.16	17.91	1.24	15.68	922.32	873.64	2.71
Cameroon	Douala	Urban	Bbga_02	9.6120	4.1010	12	40	0	0	1	0	0	1.32	5	0.03	2	FALSE	31.7	7.89	289	90	0	2706.13	1.90	1.68	5.10	2.63	9.29	0.00	0.06	0.00	0.61	0.00	165.07	986.35	2727.18	-46.88
Cameroon	Douala	Urban	Bbri_01	9.6444	4.0922	11	30	2	0	2	0	1	0.46	12	0.05	0	TRUE	31.3	8.23	138	83	0	1219.28	0.47	0.25	1.00	0.78	14.65	0.08	3.74	0.00	0.00	0.22	74.38	854.91	1333.05	-21.85
Cameroon	Kribi	Urban	Krbi_01	9.9170	2.9440	1	10	0	0	1	1	2	3.08	11	0.00	2	TRUE	29.4	8.50	464	92	0.1	4728.45	17.77	0.14	22.85	10.66	83.67	0.13	23.95	0.31	0.00	6.14	288.44	6417.21	5543.09	7.31
Cameroon	Kribi	Urban	Krbi_02	9.9093	2.9490	13	10	0	0	2	0	0	0.55	14	0.00	1	FALSE	31.4	8.92	418	94	0.1	1263.37	20.65	0.35	11.37	3.71	43.88	0.43	9.63	0.00	0.00	54.42	77.07	3702.81	2689.07	15.86
Cameroon	Kribi	Urban	Krbi_03	9.9098	2.9491	10	10	0	0	5	0	2	0.05	6	0.00	3	TRUE	29.7	6.87	258	61	0.1	1255.01	6.63	0.03	2.98	0.77	19.19	0.10	5.79	13.20	0.00	14.93	76.56	1386.79	1947.35	-16.81
Cameroon	Kribi	Urban	Krbi_04	9.9227	2.9541	-0.5	30	5	0	1	0	2	0.03	6	0.00	1	TRUE	30.5	8.67	525	94	0.2	3584.77	30.75	14.12	10.78	6.27	43.68	0.05	39.96	0.30	0.00	18.65	218.67	5091.52	5106.34	-0.15
Cameroon	Kribi	Urban	Krbi_05	9.9193	2.9541	27	10	0	0	1	0	1	0.01	5	0.00	3	FALSE	30.1	8.08	543	48	0.2	1582.20	13.81	7.53	35.69	10.44	89.29	0.11	14.02	0.23	0.00	6.11	96.51	7245.62	2113.86	54.83
Cameroon	Kribi	Urban	Krbi_06	9.9131	2.9322	26	9	1	0	1	0	0	3.52	14	0.10	3	FALSE	35.5	7.92	705	55	0.3	5603.13	16.18	8.00	26.58	7.93	77.91	0.10	17.1	0.21	0.00	6.56	341.79	6366.74	6230.53	1.08
Cameroon	Kribi	Urban	Krbi_07	9.8996	2.9173	10	10	0	0	1	0	1	0.61	9	0.00	2	FALSE	37.1	7.93	459	94	0.1	530.13	13.64	0.33	5.20	2.96	33.72	0.06	10.27	0.08	0.00	76.44	32.34	2671.12	2415.42	5.03
Cameroon	Kribi	Urban	Krbi_08	9.9067	2.9407	-3	10	0	0	1	0	1	1.28	8	0.30	0	TRUE	32.6	6.89	86	86	0	809.01	4.44	0.95	7.22	5.66	15.71	0.05	3.11	0.07	0.00	2.57	49.35	1679.80	953.85	27.56
Cameroon	Kribi	Urban	Krbi_09	9.9054	2.9371	6	9	1	0	3	0	1	0.15	12	0.70	2	FALSE	31.3	6.73	186	98	0	589.01	1.80	0.17	3.63	2.79	5.49	0.03	2.17	0.08	0.00	2.16	35.93	683.26	698.32	-1.09
Cameroon	Kribi	Urban	Krbi_10	9.9113	2.9579	7	35	0	0	2	0	2	0.52	15	0.00	1	TRUE	31.2	6.13	780	49	0.3	78.00	46.79	3.89	8.22	12.41	78.94	0.08	41.99	0.87	0.00	256.46	4.76	7421.45	6620.14	5.71
Cameroon	Grand Batanga	Rural	Lend_01	9.8820	2.7740	14	8	2	0	1	0	0	13.75	35	0.20	2	TRUE	31.3	6.63	47	84	0	270.01	4.51	0.30	2.42	0.49	3.47	0.62	2.59	0.18	0.00	2.47	16.47	487.66	430.04	6.28
Cameroon	Grand Batanga	Rural	Mbek_01	9.9040	2.8758	29	1	8	0	1	0	2	3.64	32	0.50	2	TRUE	30.2	5.84	21	47	0	136.00	0.67	0.10	0.75	0.55	1.52	0.85	3.70	0.33	0.00	2.76	8.30	174.73	347.66	-33.1
Cameroon	Grand Batanga	Rural	Mbek_02	9.9013	2.8771	18	3	7	0	1	0	2	1.04	9	0.15	3	TRUE	31.7	8.24	137	75	0	840.29	7.23	0.18	4.48	1.12	13.73	0.47	2.29	2.76	0.00	10.88	51.26	1215.96	1200.35	0.65
Cameroon	Grand Batanga	Rural	Port_01	9.8657	2.7199	16	10	0	0	1	0	0	0.17	6	0.00	2	FALSE	28.1	8.17	396	73	0.1	1052.21	42.43	0.62	7.00	1.88	16.2	1.06	33.88	1.3	0.00	29.56	64.19	3021.81	2699.68	5.63
Cameroon	Grand Batanga	Rural	Ekie_01	9.8902	2.868	19	22	13	0	3	0	0	0.51	7	0.30	1	FALSE	34.8	8.32	247	86	0	1446.34	18.09	0.00	2.78	2.56	18.72	0.31	10.68	0.00	0.00	8.96	88.23	2002.82	1950.02	1.34
Cameroon	Grand Batanga	Rural	Gbat_01	9.8841	2.8447	-1	25	15	0	2	0	1	0.74	13	0.00	0	FALSE	35.9	8.29	370	64	0.1	606.30	27.76	0.74	5.17	1.56	21.82	0.30	19.48	1.51	0.00	58.09	36.98	2597.87	2404.71	3.86
Cameroon	Grand Batanga	Rural	Gbat_02	9.8863	2.8471	13	6	4	0	1	0	0	2.13	14	0.00	3	FALSE	27.2	7.43	200	56	0	837.04	13.41	0.18	3.24	0.62	17.91	0.73	3.14	1.38	0.00	25.77	51.06	1620.88	1522.53	3.13
Cameroon	Grand Batanga	Rural	Gbat_03	9.8876	2.8620	6	40	0	1	1	0	0	0.15	8	0.00	0	FALSE	27.9	8.06	468	69	0.1	1499.17	42.52	0.76	9.93	0.37	47.2	0.42	5.64	0.58	0.00	124.6	91.45	4531.62	4283.67	2.81
Gabon	Libreville	Urban	Lbv_01	9.4948	0.3353	4	40	0	0	1	1	1	1.54	12	0.10	0	TRUE	27.3	7.84	230	28	0	1690.00	2.29	0.43	3.22	3.27	36.25	0.04	2.55	0.00	0.00	4.12	103.09	2291.01	1850.91	10.63
Gabon	Libreville	Urban	Lbv_02	9.4871	0.3332	11	7	0	0	1	0	2	2.50	16	0.40	0	FALSE	28.6	7.70	499	82	0.2	1855.00	7.33	0.82	5.07	12.74	64.82	0.03	8.31	0.00	0.00	55.17	113.16	4796.22	3243.43	19.31
Gabon	Libreville	Urban	Lbv_04	9.4932	0.3465	8	40	0	0	1	0	1	0.11	12	0.10	1	FALSE	28.1	7.51	548	54	0.2	3345.00	10.57	20.69	25.16	7.27	42.99	0.07	9.98	0.00	0.00	23.41	204.05	5009.04	4121.48	9.72
Gabon	Libreville	Urban	Lbv_05	9.4756	0.3457	8	10	0	0	1	0	1	2.08	6	0.05	1	FALSE	31.2	8.17	415	136	0.1	1842.00	7.57	0.58	11.3	9.05	43.06	0.10	14.23	0.04	0.00	23.33	112.36	3558.82	2740.65	12.99
Gabon	Libreville	Urban	Lbv_06	9.4800	0.3686	8	10	0	0	5	0	0	0.0035	38	0.00	2	TRUE	25.9	7.28	380	23	0.1	1408.00	5.13	0.21	13.5	5.50	20.62	0.04	14.25	0.07	0.17	7.25	85.89	2070.54	1974.61	2.37
Gabon	Libreville	Urban	Lbv_07	9.5013	0.3524	10	33	6	0	1	1	0	0.07	15	0.60	2	TRUE	28.6	7.97	461	88	0.1	3071.00	5.17	12.02	15.18	7.84	55.05	0.04	3.87	0.09	0.00	17.03	187.33	4687.87	3540.05	13.95
Gabon	Libreville	Urban	Lbv_08	9.5128	0.3206	31	9	1	0	1	0	2	4.48	14	0.02	1	FALSE	31.4	7.84	276	83	0	1702.00	2.54	1.46	10.25	4.26	35.14	0.06	2.80	0.09	0.00	8.46	103.82	2566.46	1962.85	13.33
Gabon	Libreville	Urban	Lbv_09	9.4735	0.3526	13	6	2	0	5	1	0	1.92	40	1.00	2	TRUE	30.9	7.27	183	98	0	990.00	3.01	0.93	5.40	5.45	22.85	0.03	2.33	0.00	0.00	8.95	60.39	1917.30	1244.75	21.27
Gabon	Libreville	Urban	Lbv_10	9.4871	0.3242	8	40	0	0	2	0	2	1.1	12	0.60	3	TRUE	26.2	7.77	719	52	0.3	2723.00	9.57	1.14	48.24	16.54	68.09	0.51	1.58	0.58	0.87	1.12	166.10	6498.96	2855.27	38.95
Gabon	Libreville	Urban	Lbv_11	9.4866	0.3247	4	40	0	0	1	0	0	1.64	23	0.00	2	FALSE	27.4	8.07	439	66	0.1	2068.00	7.02	8.05	19.56	6.96	42.21	0.12	4.67	0.00	0.00	18.47	126.15	3944.83	2592.71	20.68
Gabon	Libreville	Urban	Lbv_12	9.4865	0.3248	5	10	0	0	1	0	1	0.77	10	0.00	0	TRUE	28.3	7.52	468	48	0.1	2981.00	5.78	0.95	19.73	17.50	54.46	0.08	10.98	0.00	0.00	11.44	181.84	4990.85	3537.17	17.05
Gabon	Libreville	Urban	Lbv_13	9.4923	0.3495	2	10	0	0	1	0	2	2.52	60	0.90	2	TRUE	26.1	6.65	121	57	0	487.00	1.97	1.22	1.18	2.01	13.47	0.08	8.38	0.00	0.00	3.21	29.71	1023.82	797.39	12.43
Gabon	Libreville	Urban	Lbv_14	9.4928	0.3469	8	40	0	0	2	0	2	0.96	6	0.00	0	FALSE	28.1	7.82	505	74	0.2	3450.00	6.92	0.00	7.67	15.96	64.52	0.03	3.47	0.00	0.00	8.82	210.45	5053.66	3734.22	15.01
Gabon	Libreville	Urban	Lbv_15	9.4865	0.3276	2	10	0	0	2	0	2	0.36	13	0.00	1	FALSE	26.6	7.97	468	45	0.1	2510.00	10.98	0.00	24.2	7.87	44.16	0.04	10.96	0.00	0.00	6.26	153.11	3961.46	2955.52	14.54
Gabon	Libreville	Urban	Lbv_16	9.4957	0.3755	17	36	4	0	1	0	0	7.2	16	0.40	3	FALSE	30.7	8.19	139	89	0	1048.00	2.38	20.75	4.36	2.31	21.55	0.07	13.09	0.37	0.00	20.58	63.93	2638.06	1860.45	17.29
Gabon	Libreville	Urban	Lbv_17	9.4900	0.3763	21	9	1	0	3	1	2	0.87	8	0.60	0	TRUE	30.7	8.39	458	97	0.1	2105.00	11.07	0.56	16.83	5.70	43.99	0.05	2.45	0.07	0.00	15.15	128.41	3618.30	2494.08	18.39
Gabon	Libreville	Urban	Lbv_18	9.4886	0.3775	26	10	0	0	2	0	1	0.66	12	0.00	1	TRUE	31.1	8.43	474	81	0.2	1626.00	13.67	0.00	16.29	7.26	29.05	0.07	19.58	1.5	0.00	18.33	99.19	3069.42	2595.23	8.37
Gabon	Libreville	Urban	Lbv_19	9.4736	0.3927	15	10	0	0	1	0	2	0.82	6	0.30	0	TRUE	30.2	8.52	416	130	0.1	2501.00	11.27	0.42	6.39	7.12	44.40	0.25	16.48	0.00	0.00	1.65	152.56	3491.21	3019.44	7.25
Gabon	Libreville	Urban	Lbv_20	9.4731	0.3954	16	9	1	0	2	0	1	0.3	8	0.00	2	FALSE	32.4	7.53	374	102	0.1	1180.00	4.69	6.12	5.76	2.86	34.58	0.07	8.81	0.00	0.00	23.36	71.98	2659.06	1921.91	16.09
Gabon	Libreville	Urban	Lbv_21	9.4804	0.3762	28	37	3	0	2	0	1	1.76	8	0.00	1	FALSE	29.3	7.59	1021	56	0.5	2330.00	30.31	3.53	53.05	37.59	98.74	0.04	64.93	0.00	0.00	12.14	142.13	10943.38	4440.19	42.27
Gabon	Libreville	Urban	Lbv_22	9.4809	0.3762	26	38	2	0	2	0	2	0.32	12	0.00	3	TRUE	30.0	7.56	762	71	0.3	3147.00	32.55	0.00	30.63	15.69	49.08	0.04	33.56	0.00	0.00	24.73	191.97	5962.05	4623.32	12.65
Gabon	Cocobeach	Rural	Ccb_01	9.5765	0.9989	6	10	0	0	4	0	1	0.48	8	0.00	0	FALSE	25.8	7.63	592	93	0.2	771.00	31.89	0.00	7.00	17.53	9.48	0.63	88.93	0.00	0.00	1.95	47.03	3500.91	3385.66	1.67
Gabon	Cocobeach	Rural	Ccb_02	9.5768	0.9993	5	10	0	0	4	0	0	0.77	15	0.00	2	FALSE	27.5	6.93	1004	77	0.4	551.00	59.36	0.00	15.09	27.84	21.41	0.17	180.23	0.00	0.00	9.08	33.61	6358.64	5898.78	3.75
Gabon	Cocobeach	Rural	Ccb_03	9.5860	1.0077	7	6	4	0	1	0	2	1.69	10	0.00	1	FALSE	31.5	7.91	209	86	0	1287.00	2.91	0.16	1.98	2.42	30.56	0.05	3.23	0.00	0.00	1.38	78.51	1915.42	1410.70	15.17
Gabon	Cocobeach	Rural	Ccb_04	9.5926	1.0074	6	31	9	0	4	0	2	0.39	12	0.00	0	FALSE	30.8	8.48	9260	139	5.3	792.00	623.59	0.00	63.49	330.97	103.99	0.00	204.30	15.78	0.00	30.8	48.31	61520.75	7525.21	78.20
Gabon	Cocobeach	Rural	Ccb_05	9.5944	1.0052	7	32	8	0	4	0	1	0.64	20	0.00	2	TRUE	30.0	6.96	3530	95	1.9	367.00	221.31	0.00	21.32	124.22	43.42	0.00	691.04	0.00	0.00	73.18	22.39	22691.64	21635.58	2.38
Gabon	Cocobeach	Rural	Ccb_06	9.5782	0.9974	15	38	2	0	1	0	1	4.62	7	0.20	0	TRUE	25.8	7.12	118	67	0	531.00	1.93	0.16	2.86	1.92	11.81	0.03	2.80	0.00	0.00	4.21	32.39	916.06	700.29	13.35
Gabon	Cocobeach	Rural	Ccb_07	9.5724	0.9848	6	32	8	0	1	0	0	0.03	16	0.10	1	TRUE	25.8	7.46	273	51	0	1496.00	1.47	2.17	11.84	7.40	33.05	0.04	13.97	0.00	0.00	3.12	91.26	2756.59	1962.42	16.83
Gabon	Cocobeach	Rural	Ccb_08	9.5858	1.0026	6	32	7	0	2	0	0	7.68	11	0.60	3	FALSE	27.9	6.84	84	70	0	427.00	1.74	0.07	2.73	2.50	8.20	0.04	2.40	0.00	0.00	2.08	26.05	767.34	541.25	17.28
Gabon	Cocobeach	Rural	Ccb_09	9.5858	1.0033	11	34	6	0	1	0	2	0.18	12	0.10	1	TRUE	29.7	7.91	182	159	0	1282.00	3.50	0.53	6.44	5.42	23.22	0.03	4.23	0.00	0.00	1.55	78.20	1959.72	1437.06	15.39
Gabon	Cocobeach	Rural	Ccb_10	9.5794	0.9973	19	10	28	1	2	0	0	0.20	8	0.00	3	FALSE	30.7	5.77	33	103.9	0	149.00	4.72	0.00	0.84	0.36	1.29	0.12	4.72	0.00	0.00	2.56	9.09	320.99	343.31	-3.36
Legend
Habitat = Type of larval habitat (Puddle = 1 Rut = 2 gutter = 3 Pirogue = 4 Other = 5)
Permanent = Degree of water permanence (Ephemeral = 0 Semi-permanent = 1)
Density = Larval mosquito density (Low =1, <15 larvae; Moderate = 2, 15 - 25 larvae; High =2, >15 larvae)
Surface = Area of larval habitat in square meters
Depth = Max depth of larval habitat in cm
Vegetation = Percentage of habitat surface covered by vegetation
Turbidity = Difficulty to distinguish the background (Low = 0, Moderate = 1, High = 2, Extreme = 3)
Culex = Presence of larvae of the genus Culex spp.
Temperature = Water temperature at time of sampling (°C)
Conductivity = (µS/cm)
Oxygen = Dissolved oxygen in water ( % saturation)
Salinity = Salt concentration in g/L
Alkalinity = Alcalinity of water in μEq/L
Na = Sodium cations (mg/L)
NH4 = Total ammonia (mg/L)
K = Potassium concentration (mg/L)
Mg = Magnesium concentration (mg/L)
Ca = Calcium concentration (mg/L)
F = Fluoride concentration (mg/L)
Cl = Chloride concentration (mg/L)
NO3 = Nitrate concentration (mg/L)
PO4 = Phosphate concentration (mg/L)
SO4 = Sulphate concentration (mg/L)
HCO3 = Bicarbonate concentration (mg/L)
Cations = Total cations (mg/L)
Anions = Total anions (mg/L)
Percent = % difference in Cations vs. Anions abundance

## Sheet: Table S2
Table S2. Candidates genes used in this study
Gene	Function	Accession number	Sequence (5'-3')	Chromosomal location	Expected size of product (bp)	Bibliographic reference
RPL19	Housekeeping gene	AGAP004422	F CCAACTCGCGACAAAACATTC	2R (55869545 - 55870866)	75	Nsango et al. 2013
			R ACCGGCTTCTTGATGATCAGA
CYP6Z1	Insecticide resistance	AGAP008219-RA	F CTGTGCTGAATCGGGAGTGT	3R (6976501 - 6978142)	148	Chiu et al. 2008
			R CGCTCCGGAGAGTACAGTTC
CYP6M3	Insecticide resistance	AGAP008213-RA	F GCTCACTGGGTTCCGGTTTA	3R (6931811 - 6933699)	102	Antonio-Nkondjio et al. 2016
			R TTCAGCCATAATCCTCCCGC
CYP6M2	Insecticide resistance	AGAP008212-RA	F ACGAGTTCGAGCTGAAGGAT	3R (6928858 - 6930547)	80	Edi et al. 2014 and Djouaka et al. 2008
			R GTTACACTCAATGCCGAACG
CYP6P3	Insecticide resistance	AGAP002865-RA	F TATTGCAGAGAACGGTGGAG	2R (28491415 - 28493141)	90	Edi et al. 2014 and Djouaka et al. 2008
			R TACTTCCGAAGGGTTTCGTC
CYP6P3Q	Insecticide resistance	AGAP002865-RA	F GTGATTGACGAAACCCTTCGGAAG	2R (28491415 - 28493141)	115	New primers defined in this study
			R GCACCAGTGTTCGCTTCGGGA
CYP6P5	Insecticide resistance	AGAP002866-RA	FAACCCGGACATTCAGGATCG	2R (28494017 - 28495645)	130	New primers defined in this study
			R TGCGTAACGTTTCGTTGATTACG
CYP4G16	Insecticide resistance	AGAP001076-RA	F ATTGCGCATACAGATGGCCT	X (22937392 - 22947129)	156	New primers defined in this study
			R CGGTCCAGGTATCCGTTCAG
ACE1	Insecticide resistance	AGAP001356-RA	F CGGCGACCGTCAGATTCATA	2R (3483099 - 3497400)	170	New primers defined in this study
			R GTCCGCCACCACTTGTTTTC
Sodium/potassium-transporting ATPase subnite beta	Osmoregulation	AGAP007791	F CAGCAACAGCAGCAAATTGT	3R (888097 - 910032)	155	New primers defined in this study
			R GGATGTTTTTCGCACGTTCT
V-type H+-transporting ATPase subunit I	Osmoregulation	AGAP009486	FGGTCGGTACATCATCCTGCT	3R (34693157 - 34697229)	189	New primers defined in this study
			R CCAGTACACCGTTTCCGAGT

## Sheet: Table S3
Table S3: Profile of the KDR-West mutation in this study, based on Bass et al., (2007)
ID	Country	Locality	RR	RS	SS
Ndog_01	Cameroon	Douala	4	1	0
Yasa_01	Cameroon	Douala	2	2	1
Bbga_01	Cameroon	Douala	4	1	0
Krbi_04	Cameroon	Kribi	4	1	0
Krbi_10	Cameroon	Kribi	4	1	0
Ekie_01	Cameroon	Grand Batanga	5	0	0
Lbv_01	Gabon	Libreville	5	0	0
Lbv_08	Gabon	Libreville	4	1	0
Lbv_09	Gabon	Libreville	4	1	0
Lbv_13	Gabon	Libreville	5	0	0
Lbv_18	Gabon	Libreville	5	0	0
Lbv_20	Gabon	Libreville	5	0	0
Ccb_02	Gabon	Cocobeach	5	0	0
Ccb_04	Gabon	Cocobeach	5	0	0
Ccb_06	Gabon	Cocobeach	5	0	0
Ccb_08	Gabon	Cocobeach	4	0	0
Legend
RR: resistant, homozygote for the kdr gene
RS: heterozygote for the kdr gene
SS: sensitive, homozygote for the kdr gene
